# Supplementary material for: Mechanism of Ca2+-Dependent Pro-Apoptotic Action of Selenium Nanoparticles, Mediated by Activation of Cx43 Hemichannels
Source: Biology (Basel). 2021 Aug 3;10(8):743. doi: 10.3390/biology10080743 (PMC8389560; doi:10.3390/biology10080743)
Supplement: Supplementary file 1 [file biology-10-00743-s001.zip]

Archive with 1 entries (1 files):
- biology-1297406-supplementary.pdf
